# Supplementary material for: Silversol® (a Colloidal Nanosilver Formulation) Inhibits Growth of Antibiotic-Resistant Staphylococcus aureus by Disrupting Its Physiology in Multiple Ways
Source: Pharmaceutics. 2024 May 28;16(6):726. doi: 10.3390/pharmaceutics16060726 (PMC11206351; doi:10.3390/pharmaceutics16060726)
Supplement: Supplementary file 1 [file pharmaceutics-16-00726-s001.zip]

Archive with 1 entries (1 files):
- pharmaceutics-3004233-supplementary.pdf
